# Supplementary material for: Murine Neonatal Oxidant Lung Injury: NRF2-Dependent Predisposition to Adulthood Respiratory Viral Infection and Protection by Maternal Antioxidant
Source: Antioxidants (Basel). 2021 Nov 24;10(12):1874. doi: 10.3390/antiox10121874 (PMC8698620; doi:10.3390/antiox10121874)
Supplement: Supplementary file 1 [file antioxidants-10-01874-s001.zip]

Archive with 1 entries (1 files):
- antioxidants-1453559-supplementary.pdf
